# Supplementary material for: Systematic Analysis of an Immune-Related Gene Signature for Predicting Prognosis and Immune Characteristics in Primary Lower Grade Glioma
Source: Biomed Res Int. 2025 Aug 12;2025:6180391. doi: 10.1155/bmri/6180391 (PMC12364596; doi:10.1155/bmri/6180391)
Supplement: Supporting Information 2 — Table S1: Primer sequences for CXCL10, ICAM1, IL18, ITGAL, SOCS3, and TLR3. [file 6180391.f2.xlsx]

## Sheet: Sheet1
CXCL10
Forward primer	AAGTGGCATTCAAGGAGTACC
Reverse primer	ACGTGGACAAAATTGGCTTGC
ICAM1
Sequence (5'->3')
Forward primer	CAGTCAGTGTGACCGCAGAG
Reverse primer	GGCGCCGGAAAGCTGTAGAT
IL18
Sequence (5'->3')
Forward primer	ATGGCTGCTGAACCAGTAGAA
Reverse primer	TCTGATTCCAGGTTTTCATCATCT
ITGAL
Sequence (5'->3')
Forward primer	TGCTTATCATCATCACGGATGG
Reverse primer	CTCTCCTTGGTCTGAAAATGCT
TLR3
Sequence (5'->3')
Forward primer	AGCTGGAAAATCTCCAAGAGC
Reverse primer	AAACACCCTGGAGAAAACTCT
SOCS3
Sequence (5'->3')
Forward primer	CCTGCGCCTCAAGACCTTC
Reverse primer	GTCACTGCGCTCCAGTAGAA
GAPDH
Forward primer	CATGAGAAGTATGACAACAGCCT
Reverse primer	AGTCCTTCCACGATACCAAAGT
